# Supplementary material for: Antimicrobial usage at a large teaching hospital in Lusaka, Zambia
Source: PLoS One. 2020 Feb 10;15(2):e0228555. doi: 10.1371/journal.pone.0228555 (PMC7010251; doi:10.1371/journal.pone.0228555)
Supplement: S1 Dataset — (XLSX) [file pone.0228555.s002.xlsx]

## Sheet: KEY
0 = FEMALE
1 = MALE
0 = NO
1 = YES
2 = UNABLE TO EVALUATE

## Sheet: Patient Demographics
Age	Gender	Serum Creatinine (mg/dL)	Creatinine Clearance (mL/min)	WBC (x10⁹/L)	Culture obtained	Taking oral medications		Abx	Total patients	%
29	0	1.92	49.2309	36.21	0	1		cefuroxime	2	1.6	#abx/patient
45	0	0.79	102.673	4.59	0	1		ciprofloxacin	4	3.2	1	57
90	1	0.75	66.538	8.71	0	0		cefotaxime	45	35.7	2	28
28	1	1.11	101.345	18.17	1	1		metronidazole	14	11.1	3	2
84	1	4.32	12.9732		0	1		ceftriaxone	28	22.2	4	1
26	1	2.42	47.0107	4.39	0	1		tinidazole	1	0.8
81	1	1.43	41.242	3.18	0	1		clarithromycin	1	0.8
46	0	20.48	3.90199	3.66	0	1		pcn	6	4.8
25	0	21.15	4.62121	8.54	0	1		cloxacillin	1	0.8
25	0	0.88	110.761	4.6	0	1		erythromycin	9	7.1
63	0	0.68	96.0537	7.16	0	1		amoxacillin	4	3.2
56	0	1.12	64.0181	11.07	0	1		Mebendazole	1	0.8
50	0	4.16	18.3815	3.28	0	1		azithromycin	4	3.2
20	0				0	1		fluconazole	1	0.8
45	0	1.06	76.5098	5.73	1	1		amphotericin B	1	0.8
45	0	0.55	146.435	15.84	0	1		gentamicin	1	0.8
79	0	0.48	108.732	7.03	0	1		chloramphenicol	1	0.8
59	0			16.3	0	1		nitrofurantoin	1	0.8
40	0				0	1		doxycycline	1	0.8
44	0			8.43	1	1
36	0	0.57	154.299	1.43	1	0
56	0	0.47	152.255	9.47	0	1		Organisms isolated	# of cultures
19	0	0.55	186.89	4.86	0	0		gram positive	6
53	1	0.84	103.205	8.32	0	0		gram negative rods	1
20	1	0.35	338.2	11.8	1	1		E.coli	3
61	1	17.01	4.64497	10.16	1	1		Enterobacter	2
34	1	0.37	289.523	14.84	1	1		Proteus	1
40	1	5.58	17.9359	7.29	1	1		Candida	4
48	1	1.44	63.956	4.2	0	0
35	1	0.63	167.726		0	1
40	1				0	0
53	1	0.79	109.518	8.95	0
45	1	3.29	28.8507	2.62	0	1
24	1	0.57	204.085	5.25	0	1
23	1	0.7	167	7.94	1
40	1				0	1
30	1				0	1
54	1	16.62	5.17307	13.29	1	1
84	1	0.76	73.8562	10.95	0	0
36	1				0	1
29	1	0.81	137.002	3.09	0	1
34	1	2.1	50.5417	1.07	0	1
21	0	0.53	224.063	10.56	0	1
48	0				0	1
52	0				0	1
35	0	1.19	74.7231	29.81	1	0
30	0	0.5	185.523	3.07	0	0
54	0	0.33	223.07		0	1
52	0	5.41	13.8194	27.91	1	1
42	0	2.62	31.7882	7.24	0	1
24	0	7.19	13.7218	7.99	1	1
46	0	7.63	10.4753	9.96	0	1
72	0	0.86	67.0386	6.55	1	1
31	0	0.49	188.053	3.41	0	1
55	0					1
40	0	1.02	83.4864	5.41	0	1
29	0	0.91	103.85	7.93	1	1
35	0	0.55	163.524	6.01	1	1
34	0	9.19	9.80142	7.21	0	1
24	0	0.8	122.551	5.92	1	1
18	0	1.55	67.0833	16.58	1	1
45	0				1	1
20	0	0.99	102.691	7.2	1	0
20	0	14.88	6.85491	8.46	0	1
51	0	0.52	144.907	0.84	0	0
53	1	0.81	90.8923	3.52	1	1
47	1	0.56	140.192	11.97	1	1
55	1	0.86	98.7155	9.4	0	1
41	1	7.87	12.5805	2.36	0	1
81	1	1.45	40.7909	10.5	0	1
19	1	0.43	282.532	4.04	0	1
	1	0.9		3.32	1	1
	1	1.25		14.9	0	1
39	1	2.8	36.0696	5.05	0	1
75	1	4.47	14.5368		0	1
73	1	2.2	30.5157	4.3	0	1
36	1	0.61	171.07		0	1
38	1	0.43	235.68	6.23	1	0
66	1				0	1
38	1	0.53	191.646	57.2	1	1
68	1			8.72	0	1
27	1	0.8	141.844	11.7	1	0
62	1				1	1
22	1	0.56	209.688	3.37	0	0
41	1	0.42	234.253	4.71	0	1
42	1			3.63	0	1
39	1	32.92	3.06	3.55	0	1
48	1			10.42	0	0
42	1	0.58	167.74	7.46	1	1
					*2 patients had cultures drawn from 2 different sites

## Sheet: Appropriateness
Dose	Freq	Route	Duration	Indication	Unessessary Double coverage	Overall Appropriateness
1	0	1	2	2	1	0
0	0	0	2	1	0	0
1	1	0	2	0	1	0
0	1	1	1	1	0	0
1	0	1	2	2	0	0
0	1	1	2	2	0	0
1	0	0	2	2	0	0
1	1	1	2	1	0	1
1	1	1	2	2	0	1
0	1	0	2	2	0	0
0	1	1	2	2	0	0
1	0	1	1	2	0	0
2	2	1	2	2	1	0
1	1	1	2	2	0	1
1	1	0	2	0	1	0
0	1	1	2	2	1	0
1	0	1	2	2	0	0
0	1	1	2	2	0	0
1	1	1	2	0	0	0
0	1	0	2	2	0	0
0	1	1	2	2	1	0
0	1	1	2	1	1	0
1	1	1	2	2	0	1
1	0	0	1	2	0	0
1	1	1	2	2	0	1
1	1	1	0	1	1	0
1	1	1	2	2	0	1
1	0	1	2	1	0	0
1	1	1	1	2	0	1
1	0	1	2	1	0	0
1	0	1	2	1	0	0
1	1	1	2	1	0	1
1	0	1	2	2	0	0
1	2	1	1	1	0	1
0	0	1	1	0	0	0
0	0	1	2	2	0	0
1	1	0	2	2	0	0
0	0	1	1	1	0	0
1	1	1	2	1	0	1
1	0	1	2	1	0	0
1	1	1	0	1	0	0
1	1	1	2	2	0	1
1	0	1	2	2	0	0
1	1	1	2	2	0	1
1	0	1	2	0	0	0
1	0	1	2	0	0	0
1	1	1	2	2	0	1
1	1	0	2	2	0	1
0	1	1	2	2	0	0
1	1	1	1	2	0	1
1	1	1	2	2	0	1
1	1	1	2	1	0	1
1	1	0	2	2	0	0
1	1	1	2	1	0	1
1	0	1	2	1	0	0
0	1	1	2	2	0	0
0	1	0	2	2	1	0
1	0	1	2	1	0	0
1	1	1	2	1	0	0
0	1	1	2	2	0	0
1	1	0	2	2	0	0
1	1	1	2	2	0	1
1	1	1	2	2	0	1
1	1	1	2	2	0	1
1	1	0	2	2	0	0
0	1	1	2	2	1	0
1	0	1	2	2	0	0
1	1	1	2	2	0	1
0	1	1	2	1	0	0
1	1	1	2	2	0	1
1	1	1	2	1	0	0
0	1	1	2	2	1	0
0	1	1	2	1	0	0
1	1	0	2	0	0	0
1	0	1	2	2	0	0
1	1	1	2	2	0	1
1	1	1	2	1	0	1
1	1	1	2	1	0	1
0	1	1	2	2	0	0
0	0	1	2	1	0	0
1	1	1	2	1	0	1
1	1	1	2	1	0	1
0	0	1	1	1	0	0
0	1	1	2	2	0	0
1	0	1	2	0	0	0
1	1	1	2	2	0	1
0	0	1	2	1	0	0
1	1	0	2	1	0	0
